# Supplementary material for: Fecal microbiota transplantation in patients with slow-transit constipation: A randomized, clinical trial
Source: PLoS One. 2017 Feb 3;12(2):e0171308. doi: 10.1371/journal.pone.0171308 (PMC5291446; doi:10.1371/journal.pone.0171308)
Supplement: S4 Text — (XLS) [file pone.0171308.s004.xls]

## Sheet: Sheet1
Subject number	Group (control=0 vs intervention=1)	Age	Gender(Male=1,Female=2)	BMI	Disease Duration (y)	No. BM Per Week	Wexner constipation score	BSFS score	Straining score	Previous treatment(adequate=0,inadequate=1)	Clinical improvement (positive=0,negative=1) after treatment at 12 weeks	Clinical cure(positive=0,negative=1) after treatment at 12 weeks	No. BM Per Week after treatment at 12 weeks	BSFS score after treatment at 12 weeks	Colonic transit time (h) after 12-weeks follow-up	Wexner constipation score after treatment at 12 weeks
1	0	47	2	24.9	7	1.5	17	2	2	1	1	1	2	2	82.5	15
2	0	63	1	24.8	6	2.5	12	5	3	0	0	0	5	4	36.5	7
3	0	55	2	21.6	5	2	10	2	4	1	1	1	2	2.5	76.3	9
4	0	62	2	18.4	14	1.5	16	1.5	2	0	0	1	2.5	2.5	51.2	11
5	0	74	1	19.9	6	1	15	2	3	1	1	1	1	1.5	81.4	13
6	0	73	2	24.8	9	2	14	2	4	0	1	1	2	3	68.5	11
7	0	55	1	24.7	8	2.5	10	2.5	3	0	0	1	4	2.5	59.8	9
8	0	47	2	22	13	1	15	2.5	3	1	1	1
9	0	46	1	21.8	9	2	14	2	3	1	1	1
10	0	59	1	21.3	8	2.5	19	1	3	0	1	1	2.5	1	79.5	14
11	0	28	2	24.3	11	1	14	2.5	3	1	0	0	4.5	3.5	30.5	8
12	0	41	1	23.8	8	0	13	2.5	4	1	1	1	0	3.5	80.5	11
13	0	58	2	18.2	9	1	11	1.5	4	0	1	1
14	0	46	1	19.3	11	2.5	10	3	4	1	1	1	2.5	1	84.2	9
15	0	67	2	21.6	10	2.5	10	1.5	3	1	1	1
16	0	43	2	23.7	11	1.5	20	1	2	1	1	1	1.5	2.5	78.5	16
17	0	56	1	19	16	2	17	5	3	1	1	1
18	0	72	2	18.6	8	2.5	16	1	4	0	1	1	2.5	3	78.4	12
19	0	53	2	18.8	17	2	16	3.5	4	1	1	1	2	1.5	64.6	11
20	0	76	2	22.4	5	2.5	14	3.5	4	1	1	1	2.5	1	76.5	10
21	0	46	2	21.8	5	2.5	13	1	3	1	1	1	2.5	5	80.2	11
22	0	78	2	18.6	3	1.5	11	2.5	2	1	1	1
23	0	67	1	19.8	5.5	1	13	2	3	1	1	1	1	2.5	83.5	14
24	0	62	2	22.7	2.5	1.5	10	1.5	3	1	1	1	1.5	2.5	82.4	10
25	0	38	2	22.3	8	2.5	14	2	3	0	1	1	2	2.5	78.4	12
26	0	45	2	20.6	20	1	12	1.5	3	1	1	1	1	2	83.6	12
27	0	52	2	21.6	8	2	13	2	4	1	1	1	2	3.5	84.3	12
28	0	52	2	20.1	6.5	2	16	5	5	1	0	1	3.5	4.5	55.6	10
29	0	49	2	19.8	8.5	1.5	12	1	4	1	1	1	1.5	1	59.4	11
30	0	52	2	21	9	2.5	14	2	2	1	1	1	1.5	1	79.4	14
31	1	46	1	22.1	6	1.5	16	2.5	3	0	0	0	4.5	4	34.5	8
32	1	71	1	20.7	12	2	16	2.5	4	1	1	1
33	1	57	2	20.5	12	0	14	2	3	1	0	0	3.5	6	36.8	4
34	1	57	2	21.4	11	1.5	13	1	4	1	1	1	2.5	3.5	78.4	11
35	1	50	2	20.5	10	1.5	11	2.5	3	1	0	1	3.5	6	59.5	6
36	1	56	2	20.4	11	2.5	13	2.5	4	1	1	1	2.5	3.5	80.4	13
37	1	28	1	21.4	7	0.5	12	1.5	4	1	0	1	2.5	5.5	56.8	7
38	1	72	2	19.8	11	1.5	14	3	4	1	1	1	1.5	4	85.3	8
39	1	49	1	21	10	2	12	1.5	3	1	0	1	3.5	4.5	50.6	10
40	1	70	2	23.7	12	0	13	1	3	1	0	1	2.5	4.5	60.2	8
41	1	53	1	22.4	12	1	16	5	3	1	1	1
42	1	54	2	21.5	11	0	14	1	4	1	0	1	3.5	4.5	52.1	5
43	1	52	1	21.8	10	1	14	2.5	4	0	1	1	3	2.5	76.5	12
44	1	48	2	20.8	8	2.5	19	2.5	4	1	0	0	5.5	5.5	26.8	4
45	1	61	1	20.4	10	1.5	12	2	3	1	1	1
46	1	43	2	20.6	9	1.5	13	1	3	0	1	1	1.5	2.5	80.6	11
47	1	45	2	21.2	10	2	15	2.5	4	1	1	1	2	2.5	75.8	12
48	1	41	1	23.5	11	2	12	2.5	3	1	0	0	5	6	40.8	6
49	1	49	2	22.4	9	2	16	1.5	3	0	1	1	3	1.5	91.6	12
50	1	45	1	23.2	9	2.5	20	3	3	1	1	1
51	1	55	2	23.7	8	1.5	14	1.5	4	0	0	0	4.5	4.5	25.2	5
52	1	45	2	23.5	9	1.5	15	1	4	1	1	1	1.5	3	61.5	11
53	1	48	1	24.1	12	2.5	13	5	4	0	1	1	2.5	5	79.5	11
54	1	36	2	23.8	7	1.5	18	1	3	1	0	0	5.5	5.5	33.2	7
55	1	59	2	24.8	14	2.5	16	2.5	3	1	0	0	6	5	24.8	6
56	1	59	2	22.7	5	1.5	13	2.5	3	1	1	1	1.5	3.5	76.4	11
57	1	65	2	23.1	6	0.5	11	1.5	4	1	0	0	7	4.5	12.5	7
58	1	53	2	19.6	5	2	15	3	4	1	1	1
59	1	57	1	24.8	12	0	10	1.5	4	1	0	0	6.5	4	31.5	5
60	1	68	2	22.6	6.5	2.5	14	1	3	1	1	1	2.5	2.5	78.8	10
